# Supplementary material for: Authentication of Shenqi Fuzheng Injection via UPLC-Coupled Ion Mobility—Mass Spectrometry and Chemometrics with Kendrick Mass Defect Filter Data Mining
Source: Molecules. 2022 Jul 24;27(15):4734. doi: 10.3390/molecules27154734 (PMC9330873; doi:10.3390/molecules27154734)
Supplement: Supplementary file 1 [file molecules-27-04734-s001.zip]

Archive with 1 entries (1 files):
- molecules-1819622-supplementary.pdf
